# Supplementary material for: Parallel Key Frame Extraction for Surveillance Video Service in a Smart City
Source: PLoS One. 2015 Aug 18;10(8):e0135694. doi: 10.1371/journal.pone.0135694 (PMC4540463; doi:10.1371/journal.pone.0135694)
Supplement: S1 Table — (XLS) [file pone.0135694.s006.xls]

## Sheet: Sheet1
Method		H	CSH	LFE	TC	GT	GMM
Highway	R	0.5	0.36	0.69	0.35	0.75	0.61
	P	0.5	0.4	0.9	0.7	0.9	0.8
Campus	R	0.5	0.31	0.52	0.25	–	0.65
	P	0.3	0.22	0.72	0.5	–	0.72
